# Supplementary material for: Efflux Pumps and Porins Enhance Bacterial Tolerance to Phenolic Compounds by Inhibiting Hydroxyl Radical Generation
Source: Microorganisms. 2025 Jan 18;13(1):202. doi: 10.3390/microorganisms13010202 (PMC11767505; doi:10.3390/microorganisms13010202)
Supplement: Supplementary file 1 [file microorganisms-13-00202-s001.zip]

Archive with 1 entries (1 files):
- microorganisms-3418694-supplementary.pdf
